# Supplementary material for: Paeoniflorin Improves Stroke by Modulating the ESR1 Pathway: Data Mining and Validation Based on Network Approaches
Source: Pharmaceuticals (Basel). 2025 Jun 20;18(7):933. doi: 10.3390/ph18070933 (PMC12299786; doi:10.3390/ph18070933)
Supplement: Supplementary file 1 [file pharmaceuticals-18-00933-s001.zip]

Archive with 1 entries (1 files):
- pharmaceuticals-3609146-supplementary.pdf
